# Supplementary material for: CBD Reverts the Mesenchymal Invasive Phenotype of Breast Cancer Cells Induced by the Inflammatory Cytokine IL-1β
Source: Int J Mol Sci. 2020 Mar 31;21(7):2429. doi: 10.3390/ijms21072429 (PMC7177247; doi:10.3390/ijms21072429)
Supplement: Supplementary file 1 [file ijms-21-02429-s001.zip]

Archive with 8 entries (7 files):
- Suplementary/
- __MACOSX/._Suplementary
- Suplementary/.DS_Store
- __MACOSX/Suplementary/._.DS_Store
- Suplementary/Table S1.pdf
- __MACOSX/Suplementary/._Table S1.pdf
- Suplementary/Figure S1 .pdf
- __MACOSX/Suplementary/._Figure S1 .pdf
